# Supplementary material for: Metatranscriptomics by In Situ RNA Stabilization Directly and Comprehensively Revealed Episymbiotic Microbial Communities of Deep-Sea Squat Lobsters
Source: mSystems. 2020 Oct 6;5(5):e00551-20. doi: 10.1128/mSystems.00551-20 (PMC8534475; doi:10.1128/mSystems.00551-20)
Supplement: DATA SET S1 [file msystems.00551-20-sd001.xlsx]

## Sheet: DataSetS1
Table S2. mRNA abundances of the genes shown in Fig. 6.
			All transcripts				Thiotrichales				Methylococcales				Sulfurovum
Module	KO	Gene	In situ mRNA 1	In situ mRNA 2	Onboard mRNA 1	Onboard mRNA 2	In situ mRNA 1	In situ mRNA 2	Onboard mRNA 1	Onboard mRNA 2	In situ mRNA 1	In situ mRNA 2	Onboard mRNA 1	Onboard mRNA 2	In situ mRNA 1	In situ mRNA 2	Onboard mRNA 1	Onboard mRNA 2
M00165	K00134	GAPDH_gapA	2408.33	2308.89	2512.16	2898.43	1761.99	1553.56	2377.21	2660.17	575.39	697.33	93.5	196.94	54.56	45.4	12.15	23.2
M00165	K00150	gap2	0	0	0	0	0	0	0	0	0	0	0	0	0	0	0	0
M00165	K00615	E2.2.1.1_tktA_tktB	7681.98	9223.45	5551	6951.09	3626.08	3855.14	4139.72	4080.41	3775.89	5106.33	1332.74	2722.66	209.88	192.63	40.49	79.46
M00165	K00855	PRK_prkB	175.31	101.57	364.82	230.33	167.56	100.04	350.16	227.13	6.47	0	10.83	2.23	0	0.92	2.55	0.58
M00165	K00927	PGK_pgk	613.92	524	1029.05	873.43	469.62	371.91	978.63	793.53	66.66	69.54	22	32.79	76.25	75.96	18.7	42.97
M00165	K01086	fbp-SEBP	0	0	0	0	0	0	0	0	0	0	0	0	0	0	0	0
M00165	K01100	E3.1.3.37	0	0	0	0	0	0	0	0	0	0	0	0	0	0	0	0
M00165	K01601	rbcL	3508.11	3010.3	12138.5	10836.8	3386.5	2868.74	11902.6	10486.2	0.34	3.21	24.45	19.46	0	0	0	0
M00165	K01602	rbcS	0	0	0	0	0	0	0	0	0	0	0	0	0	0	0	0
M00165	K01623	ALDO	0.5	0.36	1.9	1.15	0	0	0	0	0	0	0	0	0	0	0	0
M00165	K01624	FBA_fbaA	2011.58	1937.3	2225.93	2082.78	865.25	732.21	1831.61	1353.93	1023.39	1094.54	362.05	663.66	122.77	110.3	31.92	64.39
M00165	K01807	rpiA	177.58	234.45	164.96	160.03	45.11	36.38	96.57	92.22	132.47	198.07	68.39	67.81	0	0	0	0
M00165	K01808	rpiB	30.34	17.13	6.42	13	0	0	0	0	0	0	0	0	30.34	17.13	6.42	13
M00165	K02446	glpX	0	0	0	0	0	0	0	0	0	0	0	0	0	0	0	0
M00165	K03841	FBP_fbp	104.48	103.1	35.92	57.23	2.27	13.31	7.26	6.95	7.73	11.67	3.18	6.38	92.99	75.08	20.86	42.09
M00165	K05298	GAPA	0	0	0	0	0	0	0	0	0	0	0	0	0	0	0	0
M00165	K11532	glpX-SEBP	0	0	0	0	0	0	0	0	0	0	0	0	0	0	0	0
M00173	K00024	mdh	297.15	230.9	219.49	259.37	32.82	24.7	74.56	52.87	14.9	21.45	6.64	7.22	238.6	164.17	125.75	187.07
M00173	K00031	IDH1_IDH2_icd	3007.13	3534.12	1993.65	3393.67	1099.08	1935.2	1561.4	2224.62	28.03	25.57	5.48	9.04	1846.5	1557.36	398.89	1125.18
M00173	K00169	porA	2634.16	1879.86	834.48	1610.22	0	0	0	0	0	0	0	0	2634.16	1879.86	834.48	1610.22
M00173	K00170	porB	1889.27	1432.98	556.84	1253.24	0	0	0	0	0	0	0	0	1889.27	1432.98	556.84	1253.24
M00173	K00171	porD	431.08	299.33	111.04	405.32	0	0	0	0	0	0	0	0	431.08	299.33	111.04	405.32
M00173	K00172	porG	923.37	565.72	293.98	450.42	0	0	0	0	0	0	0	0	923.37	565.72	293.98	450.42
M00173	K00174	korA_oorA_oforA	1074.76	1022.45	294.56	894.12	10.33	15	6.89	2.51	0	0	0	0	1058.52	992.69	281.56	876.53
M00173	K00175	korB_oorB_oforB	866.02	823.44	256.01	637.32	2.26	1.95	1.36	0	0	0	0	0	858.82	813.3	243.7	630.51
M00173	K00176	korD_oorD	493.58	425.4	125.82	346.34	0	0	0	0	0	0	0	0	493.58	425.4	125.82	346.34
M00173	K00177	korC_oorC	723.64	716.68	231.21	562.26	0.38	0.49	0	0.93	0	0	0	0	716.02	716.19	230.7	561.33
M00173	K00239	sdhA_frdA	909.96	860.4	723.71	630.86	34.11	42.5	60.15	63.34	285.92	217.47	431.19	219.27	542.18	565.05	169.69	315.65
M00173	K00240	sdhB_frdB	235.91	249.67	97.59	181.75	12.43	10.53	21.59	26.92	36.31	47.47	21.94	38.1	176.89	179.2	37.2	108.01
M00173	K00241	sdhC_frdC	366.73	368.94	121.59	232.95	6.25	6.53	12.65	12.58	16.19	12.74	7.57	11.58	339.68	345.94	92.32	203.3
M00173	K00242	sdhD_frdD	25.43	19.14	26.58	30.91	4.48	5.12	15.49	14.39	20.95	14.02	11.09	16.52	0	0	0	0
M00173	K00244	frdA	6.11	2.92	5.42	3.34	0	0	0	0	0	0	0	0	4.6	2.25	4.16	2.77
M00173	K00245	frdB	12.33	10.95	3.4	4.55	0	0	0	0	0	0	0	0	9.48	9.33	3.07	3.98
M00173	K00246	frdC	0.89	1.93	0	0	0	0	0	0	0	0	0	0	0.89	1.93	0	0
M00173	K00247	frdD	0	0	0	0	0	0	0	0	0	0	0	0	0	0	0	0
M00173	K01006	ppdK	3.8	8.29	10.32	13.9	1.22	0	1.64	3.71	1.22	1.78	1.06	2.25	0	0	0	0
M00173	K01007	pps_ppsA	63.51	60.26	161.4	114.56	61.99	58.27	158.43	112.98	0	0	0	0	0	0	0	0
M00173	K01595	ppc	27.08	19.2	73.16	54.42	27.08	19.2	73.16	54.42	0	0	0	0	0	0	0	0
M00173	K01676	E4.2.1.2A_fumA_fumB	15.99	8.66	32.38	28.23	4.04	2.26	3.84	6.55	3.69	2.88	2.86	1.55	0	0	0	0
M00173	K01677	E4.2.1.2AA_fumA	103.29	80.51	16.16	81.15	0	0	0	0	0	0	0	0	103.29	80.51	16.16	81.15
M00173	K01678	E4.2.1.2AB_fumB	121.35	89.38	22.35	88.63	0	0	0	0	0	0	0	0	121.35	89.38	22.35	88.63
M00173	K01679	E4.2.1.2B_fumC_FH	142.81	109.99	59.12	64.6	0.39	0.56	0.78	1.06	28.91	27.74	12.22	13.45	105.43	78.95	40	45.77
M00173	K01681	ACO_acnA	37.64	35.57	43.35	29.92	2.25	4.05	0.56	0	0.93	1.93	3.66	0.84	0	0	0	0
M00173	K01682	acnB	1020.24	887.76	448.72	681.91	56.32	67.5	115.8	98.15	118.76	125.12	115.95	94.79	828.16	678.73	193.82	466.11
M00173	K01902	sucD	796.69	595.95	250.24	516.24	25.31	24.35	45.34	42.76	25.01	20.89	7.62	16.71	723.7	526.39	168.15	435.6
M00173	K01903	sucC	931.02	791.45	291.38	583.52	17.73	17.22	47.79	45.63	16.02	14.7	8.26	9.82	867.67	731.04	201.67	495.13
M00173	K01958	PC_pyc	28.43	26.25	34.07	48.22	27.22	26.25	32.04	47.48	0	0	0	0	0	0	0	0
M00173	K01959	pycA	0	0	0	0	0	0	0	0	0	0	0	0	0	0	0	0
M00173	K01960	pycB	564.11	512.91	97.4	267.24	0	0	0	0	0	0	0	0	564.11	512.91	97.4	267.24
M00173	K03737	por_nifJ	40.96	35.58	12.13	17.66	0	0	0	0	40.46	35.58	12.13	16.71	0	0	0	0
M00173	K15230	aclA	1886.6	1737.88	584.75	1497.97	0	0	0	0	0	0	0	0	1886.6	1737.88	581.08	1497.97
M00173	K15231	aclB	1503.54	1520.64	377.1	1070.4	0	0	0	0	0	0	0	0	1503.54	1520.64	377.1	1070.4
M00173	K15232	ccsA	0	0	0	0	0	0	0	0	0	0	0	0	0	0	0	0
M00173	K15233	ccsB	0	0	0	0	0	0	0	0	0	0	0	0	0	0	0	0
M00173	K15234	ccl	0	0	0	0	0	0	0	0	0	0	0	0	0	0	0	0
M00173	K18556	frdA	0	1.19	0	0.75	0	0	0	0	0	0	0	0	0	0	0	0
M00173	K18557	frdB	0	0	0	0	0	0	0	0	0	0	0	0	0	0	0	0
M00173	K18558	frdC	0	0	0	0	0	0	0	0	0	0	0	0	0	0	0	0
M00173	K18559	frdD	0	0	0	0	0	0	0	0	0	0	0	0	0	0	0	0
M00173	K18560	frdE	0	0	0	0	0	0	0	0	0	0	0	0	0	0	0	0
M00579	K00625	E2.3.1.8_pta	0	0	0	0	0	0	0	0	0	0	0	0	0	0	0	0
M00579	K00925	ackA	0.8	1.03	1.03	2.9	0.8	1.03	1.03	2.9	0	0	0	0	0	0	0	0
M00579	K13788	pta	0	0	0	0	0	0	0	0	0	0	0	0	0	0	0	0
M00579	K15024	K15024	0	0	0	0	0	0	0	0	0	0	0	0	0	0	0	0
M00376	K00239	sdhA_frdA	909.96	860.4	723.71	630.86	34.11	42.5	60.15	63.34	285.92	217.47	431.19	219.27	542.18	565.05	169.69	315.65
M00376	K00240	sdhB_frdB	235.91	249.67	97.59	181.75	12.43	10.53	21.59	26.92	36.31	47.47	21.94	38.1	176.89	179.2	37.2	108.01
M00376	K00241	sdhC_frdC	366.73	368.94	121.59	232.95	6.25	6.53	12.65	12.58	16.19	12.74	7.57	11.58	339.68	345.94	92.32	203.3
M00376	K01679	E4.2.1.2B_fumC_FH	142.81	109.99	59.12	64.6	0.39	0.56	0.78	1.06	28.91	27.74	12.22	13.45	105.43	78.95	40	45.77
M00376	K01847	MUT	0.71	0	2.86	0	0	0	0	0	0	0	0	0	0	0	0	0
M00376	K01848	E5.4.99.2A_mcmA1	0	0	0	0	0	0	0	0	0	0	0	0	0	0	0	0
M00376	K01849	E5.4.99.2B_mcmA2	0	0	0	0	0	0	0	0	0	0	0	0	0	0	0	0
M00376	K01961	accC	149.75	161.82	219.64	207.21	84.37	74.83	170.64	164.28	48.9	70.17	23.15	33.63	0	0	0	0
M00376	K01962	accA	220.26	203.03	128.41	146.59	38.58	39.92	64.31	73.89	48.44	48.07	28.51	34.39	130.24	115.04	34.27	38.12
M00376	K01963	accD	125.91	131.09	164.48	161.31	45.7	51.79	135.33	105.18	26.66	30.4	10.87	23	50.99	44.63	14.23	29.75
M00376	K02160	accB_bccP	99.96	94.1	136.07	120.21	40.16	25.7	111.06	89.12	55.6	67.92	24.37	30.51	0	0	0	0
M00376	K05606	MCEE_epi	0	1.4	0.98	1.2	0	0	0	0	0	0	0	0	0	0	0	0
M00376	K08691	mcl	0	0	0	0	0	0	0	0	0	0	0	0	0	0	0	0
M00376	K09709	meh	0	0	0	0	0	0	0	0	0	0	0	0	0	0	0	0
M00376	K14449	mch_mcd	0	0	0	0	0	0	0	0	0	0	0	0	0	0	0	0
M00376	K14468	mcr	0	0	0	0	0	0	0	0	0	0	0	0	0	0	0	0
M00376	K14469	K14469	0	0	0	0	0	0	0	0	0	0	0	0	0	0	0	0
M00376	K14470	mct	0	0	0	0	0	0	0	0	0	0	0	0	0	0	0	0
M00376	K14471	smtA1	0	0	0	0	0	0	0	0	0	0	0	0	0	0	0	0
M00376	K14472	smtB	0	0	0	0	0	0	0	0	0	0	0	0	0	0	0	0
M00376	K15052	K15052	0	0	0	0	0	0	0	0	0	0	0	0	0	0	0	0
M00375	K00626	E2.3.1.9_atoB	26.56	27.8	56.12	44.49	11.78	8.09	27.13	24.64	0	0	0	0	0	0	0	0
M00375	K01848	E5.4.99.2A_mcmA1	0	0	0	0	0	0	0	0	0	0	0	0	0	0	0	0
M00375	K01849	E5.4.99.2B_mcmA2	0	0	0	0	0	0	0	0	0	0	0	0	0	0	0	0
M00375	K01964	K01964	0	0	0	0	0	0	0	0	0	0	0	0	0	0	0	0
M00375	K05606	MCEE_epi	0	1.4	0.98	1.2	0	0	0	0	0	0	0	0	0	0	0	0
M00375	K14465	K14465	0	0	0	0	0	0	0	0	0	0	0	0	0	0	0	0
M00375	K14466	K14466	0	0	0	0	0	0	0	0	0	0	0	0	0	0	0	0
M00375	K14534	abfD	0	0	0	0	0	0	0	0	0	0	0	0	0	0	0	0
M00375	K15016	K15016	0	0	0	0	0	0	0	0	0	0	0	0	0	0	0	0
M00375	K15017	K15017	0	0	0	0	0	0	0	0	0	0	0	0	0	0	0	0
M00375	K15018	K15018	0	0	0	0	0	0	0	0	0	0	0	0	0	0	0	0
M00375	K15019	K15019	0	0	0	0	0	0	0	0	0	0	0	0	0	0	0	0
M00375	K15020	K15020	0	0	0	0	0	0	0	0	0	0	0	0	0	0	0	0
M00375	K15036	K15036	0	0	0	0	0	0	0	0	0	0	0	0	0	0	0	0
M00375	K15037	K15037	0	0	0	0	0	0	0	0	0	0	0	0	0	0	0	0
M00375	K15038	K15038	0	0	0	0	0	0	0	0	0	0	0	0	0	0	0	0
M00375	K15039	K15039	0	0	0	0	0	0	0	0	0	0	0	0	0	0	0	0
M00375	K18861	K18861	0	0	0	0	0	0	0	0	0	0	0	0	0	0	0	0
M00374	K00024	mdh	297.15	230.9	219.49	259.37	32.82	24.7	74.56	52.87	14.9	21.45	6.64	7.22	238.6	164.17	125.75	187.07
M00374	K00169	porA	2634.16	1879.86	834.48	1610.22	0	0	0	0	0	0	0	0	2634.16	1879.86	834.48	1610.22
M00374	K00170	porB	1889.27	1432.98	556.84	1253.24	0	0	0	0	0	0	0	0	1889.27	1432.98	556.84	1253.24
M00374	K00171	porD	431.08	299.33	111.04	405.32	0	0	0	0	0	0	0	0	431.08	299.33	111.04	405.32
M00374	K00172	porG	923.37	565.72	293.98	450.42	0	0	0	0	0	0	0	0	923.37	565.72	293.98	450.42
M00374	K00239	sdhA_frdA	909.96	860.4	723.71	630.86	34.11	42.5	60.15	63.34	285.92	217.47	431.19	219.27	542.18	565.05	169.69	315.65
M00374	K00240	sdhB_frdB	235.91	249.67	97.59	181.75	12.43	10.53	21.59	26.92	36.31	47.47	21.94	38.1	176.89	179.2	37.2	108.01
M00374	K00241	sdhC_frdC	366.73	368.94	121.59	232.95	6.25	6.53	12.65	12.58	16.19	12.74	7.57	11.58	339.68	345.94	92.32	203.3
M00374	K00626	E2.3.1.9_atoB	26.56	27.8	56.12	44.49	11.78	8.09	27.13	24.64	0	0	0	0	0	0	0	0
M00374	K01007	pps_ppsA	63.51	60.26	161.4	114.56	61.99	58.27	158.43	112.98	0	0	0	0	0	0	0	0
M00374	K01595	ppc	27.08	19.2	73.16	54.42	27.08	19.2	73.16	54.42	0	0	0	0	0	0	0	0
M00374	K01676	E4.2.1.2A_fumA_fumB	15.99	8.66	32.38	28.23	4.04	2.26	3.84	6.55	3.69	2.88	2.86	1.55	0	0	0	0
M00374	K01677	E4.2.1.2AA_fumA	103.29	80.51	16.16	81.15	0	0	0	0	0	0	0	0	103.29	80.51	16.16	81.15
M00374	K01678	E4.2.1.2AB_fumB	121.35	89.38	22.35	88.63	0	0	0	0	0	0	0	0	121.35	89.38	22.35	88.63
M00374	K01902	sucD	796.69	595.95	250.24	516.24	25.31	24.35	45.34	42.76	25.01	20.89	7.62	16.71	723.7	526.39	168.15	435.6
M00374	K01903	sucC	931.02	791.45	291.38	583.52	17.73	17.22	47.79	45.63	16.02	14.7	8.26	9.82	867.67	731.04	201.67	495.13
M00374	K14465	K14465	0	0	0	0	0	0	0	0	0	0	0	0	0	0	0	0
M00374	K14467	4hbl	0	0	0	0	0	0	0	0	0	0	0	0	0	0	0	0
M00374	K14534	abfD	0	0	0	0	0	0	0	0	0	0	0	0	0	0	0	0
M00374	K15016	K15016	0	0	0	0	0	0	0	0	0	0	0	0	0	0	0	0
M00374	K15017	K15017	0	0	0	0	0	0	0	0	0	0	0	0	0	0	0	0
M00374	K15038	K15038	0	0	0	0	0	0	0	0	0	0	0	0	0	0	0	0
M00374	K18860	sdhD_frdD	0	0	0	0	0	0	0	0	0	0	0	0	0	0	0	0
M00374	K18861	K18861	0	0	0	0	0	0	0	0	0	0	0	0	0	0	0	0
M00377	K00194	cdhD_acsD	0	0	0	0	0	0	0	0	0	0	0	0	0	0	0	0
M00377	K00197	cdhE_acsC	0	0	0	0	0	0	0	0	0	0	0	0	0	0	0	0
M00377	K00198	cooS_acsA	0	0	0	0	0	0	0	0	0	0	0	0	0	0	0	0
M00377	K00297	metF_MTHFR	67.7	67.68	60.16	62.91	4.97	5.68	17.83	14.11	62.73	61.7	41.51	46.75	0	0	0	0
M00377	K01491	folD	51.45	54.86	64.4	62.28	27.04	20.31	52.74	52.03	0	0	0	0	18.82	28.09	3.94	3.42
M00377	K01938	fhs	25.89	53.31	9.71	24.25	0	0	0	0	25.58	52.32	8.93	22.74	0	0	0	0
M00377	K05299	fdhA	0	0.83	0.29	0.52	0	0	0	0	0	0	0	0	0	0	0	0
M00377	K14138	acsB	0	0	0	0	0	0	0	0	0	0	0	0	0	0	0	0
M00377	K15022	fdhB	563.34	561.42	194.01	592.05	0	0	0	0	0	0	0	0	563.34	561.42	194.01	592.05
M00377	K15023	acsE	0	0	0	0	0	0	0	0	0	0	0	0	0	0	0	0
M00620	K00024	mdh	297.15	230.9	219.49	259.37	32.82	24.7	74.56	52.87	14.9	21.45	6.64	7.22	238.6	164.17	125.75	187.07
M00620	K00169	porA	2634.16	1879.86	834.48	1610.22	0	0	0	0	0	0	0	0	2634.16	1879.86	834.48	1610.22
M00620	K00170	porB	1889.27	1432.98	556.84	1253.24	0	0	0	0	0	0	0	0	1889.27	1432.98	556.84	1253.24
M00620	K00171	porD	431.08	299.33	111.04	405.32	0	0	0	0	0	0	0	0	431.08	299.33	111.04	405.32
M00620	K00172	porG	923.37	565.72	293.98	450.42	0	0	0	0	0	0	0	0	923.37	565.72	293.98	450.42
M00620	K00174	korA_oorA_oforA	1074.76	1022.45	294.56	894.12	10.33	15	6.89	2.51	0	0	0	0	1058.52	992.69	281.56	876.53
M00620	K00175	korB_oorB_oforB	866.02	823.44	256.01	637.32	2.26	1.95	1.36	0	0	0	0	0	858.82	813.3	243.7	630.51
M00620	K00176	korD_oorD	493.58	425.4	125.82	346.34	0	0	0	0	0	0	0	0	493.58	425.4	125.82	346.34
M00620	K00177	korC_oorC	723.64	716.68	231.21	562.26	0.38	0.49	0	0.93	0	0	0	0	716.02	716.19	230.7	561.33
M00620	K01677	E4.2.1.2AA_fumA	103.29	80.51	16.16	81.15	0	0	0	0	0	0	0	0	103.29	80.51	16.16	81.15
M00620	K01678	E4.2.1.2AB_fumB	121.35	89.38	22.35	88.63	0	0	0	0	0	0	0	0	121.35	89.38	22.35	88.63
M00620	K01902	sucD	796.69	595.95	250.24	516.24	25.31	24.35	45.34	42.76	25.01	20.89	7.62	16.71	723.7	526.39	168.15	435.6
M00620	K01903	sucC	931.02	791.45	291.38	583.52	17.73	17.22	47.79	45.63	16.02	14.7	8.26	9.82	867.67	731.04	201.67	495.13
M00620	K01959	pycA	0	0	0	0	0	0	0	0	0	0	0	0	0	0	0	0
M00620	K01960	pycB	564.11	512.91	97.4	267.24	0	0	0	0	0	0	0	0	564.11	512.91	97.4	267.24
M00620	K18209	tfrA	0	0	0	0	0	0	0	0	0	0	0	0	0	0	0	0
M00620	K18210	tfrB	0	0	0	0	0	0	0	0	0	0	0	0	0	0	0	0
M00175	K00531	anfG	0	0	0	0	0	0	0	0	0	0	0	0	0	0	0	0
M00175	K02586	nifD	0	0	0	0	0	0	0	0	0	0	0	0	0	0	0	0
M00175	K02588	nifH	0	0	0	0	0	0	0	0	0	0	0	0	0	0	0	0
M00175	K02591	nifK	0	0	0	0	0	0	0	0	0	0	0	0	0	0	0	0
M00175	K22896	vnfD	0	0	0	0	0	0	0	0	0	0	0	0	0	0	0	0
M00175	K22897	vnfK	0	0	0	0	0	0	0	0	0	0	0	0	0	0	0	0
M00175	K22898	vnfG	0	0	0	0	0	0	0	0	0	0	0	0	0	0	0	0
M00175	K22899	vnfH	0	0	0	0	0	0	0	0	0	0	0	0	0	0	0	0
M00531	K00360	nasB	0	0	0	0	0	0	0	0	0	0	0	0	0	0	0	0
M00531	K00366	nirA	1.76	2.23	0	1.41	0	0	0	0	0	0	0	0	1.76	2.23	0	1.41
M00531	K00367	narB	0	0	0	0	0	0	0	0	0	0	0	0	0	0	0	0
M00531	K00372	nasA	14.39	12.69	5.03	5.56	2.57	4.48	1.55	2.26	0	0	0	0	11.82	8.21	3.48	3.3
M00531	K10534	NR	0	0	0	0	0	0	0	0	0	0	0	0	0	0	0	0
M00531	K17877	NIT-6	0	0	0	0	0	0	0	0	0	0	0	0	0	0	0	0
M00530	K00362	nirB	34.12	39.08	30.87	47.86	19.05	21.36	21.37	32.27	10.57	15.56	5.71	7.98	0	0	0	0
M00530	K00363	nirD	3.31	2.09	9.96	6.92	3.31	2.09	9.96	6.92	0	0	0	0	0	0	0	0
M00530	K00370	narG_narZ_nxrA	276.43	290.82	102.86	154.29	28.36	21.84	16.35	17.08	244.76	265.93	84.92	137.21	0	0	0	0
M00530	K00371	narH_narY_nxrB	135.74	188.3	57.41	92.75	10.87	12.5	9.43	9.4	124.87	175.46	46.54	82.92	0	0	0	0
M00530	K00374	narI_narV	38.97	43.09	19.32	27.73	1.94	1.76	4	1.81	34.82	39.83	12.32	23.62	0	0	0	0
M00530	K02567	napA	266.82	308.49	351.87	274.78	33.13	21.33	71.71	79.78	0	0	0	0	202.63	263.92	235.69	133.45
M00530	K02568	napB	166.89	138.25	72.12	125.01	12.25	8.08	32.45	26.64	0	0	0	0	150.42	129.2	39.33	95.2
M00530	K03385	nrfA	0	0	0	0	0	0	0	0	0	0	0	0	0	0	0	0
M00530	K15876	nrfH	0	0	0	0	0	0	0	0	0	0	0	0	0	0	0	0
M00529	K00368	nirK	147.74	130.67	405.07	226.92	118.19	112.12	392.31	212.88	9.76	5.62	2	3.81	0	0	0	0
M00529	K00370	narG_narZ_nxrA	276.43	290.82	102.86	154.29	28.36	21.84	16.35	17.08	244.76	265.93	84.92	137.21	0	0	0	0
M00529	K00371	narH_narY_nxrB	135.74	188.3	57.41	92.75	10.87	12.5	9.43	9.4	124.87	175.46	46.54	82.92	0	0	0	0
M00529	K00374	narI_narV	38.97	43.09	19.32	27.73	1.94	1.76	4	1.81	34.82	39.83	12.32	23.62	0	0	0	0
M00529	K00376	nosZ	117.08	120.79	201.57	156.28	62.6	72.75	139.56	114.3	0	0	0	0	1.2	6.23	1.62	2.89
M00529	K02305	norC	159.4	140.85	454.96	303.28	117.46	92.37	427.59	268.34	0	1.2	0.84	1.51	41.54	46.99	23.72	33.25
M00529	K02567	napA	266.82	308.49	351.87	274.78	33.13	21.33	71.71	79.78	0	0	0	0	202.63	263.92	235.69	133.45
M00529	K02568	napB	166.89	138.25	72.12	125.01	12.25	8.08	32.45	26.64	0	0	0	0	150.42	129.2	39.33	95.2
M00529	K04561	norB	541.18	510.02	1003.2	802.5	479.14	438.28	957.95	762.37	5.32	3.11	5.68	3.51	56.34	68.36	34.47	34.49
M00529	K15864	nirS	3.48	2.83	5.34	3.28	2.33	2.08	1.01	0.91	0	0	0	0	1.15	0.75	0.58	2.18
M00804	K00370	narG_narZ_nxrA	276.43	290.82	102.86	154.29	28.36	21.84	16.35	17.08	244.76	265.93	84.92	137.21	0	0	0	0
M00804	K00371	narH_narY_nxrB	135.74	188.3	57.41	92.75	10.87	12.5	9.43	9.4	124.87	175.46	46.54	82.92	0	0	0	0
M00804	K10535	hao	3.33	4.37	1.14	3.51	0	0	0	0	3.33	4.37	1.14	3.51	0	0	0	0
M00804	K10944	pmoA-amoA	10794	13429.4	5605.8	7673.89	0	0	0	0	10786.6	13415.2	5603.96	7672.63	7.42	14.22	1.84	1.26
M00804	K10945	pmoB-amoB	21857.5	28199.5	13140.9	17420.1	2.63	2.18	2.02	7.79	21649.5	28103.6	12830	16941.5	19.85	15.7	3.15	13.38
M00804	K10946	pmoC-amoC	25866.5	33285.3	15328.6	20168.2	0	0	0	0	25864.2	33283.1	15328.6	20168.2	2.31	2.22	0	0
M00174	K10944	pmoA-amoA	10794	13429.4	5605.8	7673.89	0	0	0	0	10786.6	13415.2	5603.96	7672.63	7.42	14.22	1.84	1.26
M00174	K10945	pmoB-amoB	21857.5	28199.5	13140.9	17420.1	2.63	2.18	2.02	7.79	21649.5	28103.6	12830	16941.5	19.85	15.7	3.15	13.38
M00174	K10946	pmoC-amoC	25866.5	33285.3	15328.6	20168.2	0	0	0	0	25864.2	33283.1	15328.6	20168.2	2.31	2.22	0	0
M00174	K14028	mdh1_mxaF	0.72	6.79	1.15	1.34	0	0	0	0	0.72	6.79	1.15	1.34	0	0	0	0
M00174	K14029	mdh2_mxaI	0	0	0	0	0	0	0	0	0	0	0	0	0	0	0	0
M00174	K16157	mmoX	0	2.25	0	0.47	0	0	0	0	0	2.25	0	0.47	0	0	0	0
M00174	K16158	mmoY	0	0	0	0	0	0	0	0	0	0	0	0	0	0	0	0
M00174	K16159	mmoZ	0	0	0	0	0	0	0	0	0	0	0	0	0	0	0	0
M00174	K16160	mmoB	0	0	0	0	0	0	0	0	0	0	0	0	0	0	0	0
M00174	K16161	mmoC	0	0	0	0	0	0	0	0	0	0	0	0	0	0	0	0
M00174	K16162	mmoD	0	0	0	0	0	0	0	0	0	0	0	0	0	0	0	0
M00346	K00018	hprA	16.47	9.61	12.95	13.86	10.04	2.22	11.73	10.95	0	0	0	0	6.43	7.39	1.22	2.91
M00346	K00024	mdh	297.15	230.9	219.49	259.37	32.82	24.7	74.56	52.87	14.9	21.45	6.64	7.22	238.6	164.17	125.75	187.07
M00346	K00600	glyA_SHMT	484.03	380.39	364.13	374.48	127.7	91.62	278.78	241.64	122.51	133.41	56.95	69.17	233.68	154.6	26.28	62.33
M00346	K00830	AGXT	177.08	161.6	151.23	151.6	71.99	44.5	131.59	119.87	105.09	117.1	19.64	30.54	0	0	0	1.19
M00346	K01595	ppc	27.08	19.2	73.16	54.42	27.08	19.2	73.16	54.42	0	0	0	0	0	0	0	0
M00346	K01689	ENO_eno	565.63	523.93	409.63	400.26	87.6	54.52	280.21	189.15	285.93	300.52	81.07	117.25	188.12	163.03	34.85	82.95
M00346	K08691	mcl	0	0	0	0	0	0	0	0	0	0	0	0	0	0	0	0
M00346	K08692	mtkB	68.47	76.11	21.52	34.41	0	0	0	0	68.47	76.11	21.52	34.41	0	0	0	0
M00346	K11529	gck_gckA_GLYCTK	5.44	1.61	7.74	6.7	1.4	0.78	6.59	5.09	4.04	0.83	1.15	1.61	0	0	0	0
M00346	K14067	mtkA	94.58	123.59	18.75	49.14	0	0	0	0	94.58	123.59	18.75	49.14	0	0	0	0
M00345	K00850	pfkA_PFK	10.67	8.04	6.32	3.62	0	0	0	0	0	0	0	0	0	0	0	0
M00345	K01624	FBA_fbaA	2011.58	1937.3	2225.93	2082.78	865.25	732.21	1831.61	1353.93	1023.39	1094.54	362.05	663.66	122.77	110.3	31.92	64.39
M00345	K08093	hxlA	3320.64	4450.69	1491.5	2159.74	114.05	180.06	187.39	107.74	3206.59	4270.63	1304.11	2052	0	0	0	0
M00345	K08094	hxlB	1288.98	1709.97	690.4	1025.58	26.71	31.41	29.7	32.91	1260.66	1677.3	659.21	991.23	0	0	0	0
M00345	K13812	fae-hps	0	0	0	0	0	0	0	0	0	0	0	0	0	0	0	0
M00345	K13831	hps-phi	681.53	1049.49	370.92	649.73	0	0	0	0	681.53	1049.49	370.92	649.73	0	0	0	0
M00345	K16370	pfkB	31.29	37.47	7.18	9.3	23.88	12.31	4	7.78	7.41	25.16	3.18	1.52	0	0	0	0
M00344	K00863	DAK_TKFC	0	0	0	0	0	0	0	0	0	0	0	0	0	0	0	0
M00344	K01624	FBA_fbaA	2011.58	1937.3	2225.93	2082.78	865.25	732.21	1831.61	1353.93	1023.39	1094.54	362.05	663.66	122.77	110.3	31.92	64.39
M00344	K03841	FBP_fbp	104.48	103.1	35.92	57.23	2.27	13.31	7.26	6.95	7.73	11.67	3.18	6.38	92.99	75.08	20.86	42.09
M00344	K17100	DAS	0	0	0	0	0	0	0	0	0	0	0	0	0	0	0	0
M00140	K00300	mtdA	0	0	0	0	0	0	0	0	0	0	0	0	0	0	0	0
M00140	K00600	glyA_SHMT	484.03	380.39	364.13	374.48	127.7	91.62	278.78	241.64	122.51	133.41	56.95	69.17	233.68	154.6	26.28	62.33
M00140	K01491	folD	51.45	54.86	64.4	62.28	27.04	20.31	52.74	52.03	0	0	0	0	18.82	28.09	3.94	3.42
M00140	K01500	fchA	0	0	0	0	0	0	0	0	0	0	0	0	0	0	0	0
M00140	K01938	fhs	25.89	53.31	9.71	24.25	0	0	0	0	25.58	52.32	8.93	22.74	0	0	0	0
M00176	K00380	cysJ	64.04	60.64	25.3	32.13	0	0	0	0	62.59	59.75	21.17	28.76	0	0	0	0
M00176	K00381	cysI	28.34	30	15.34	15.96	0.72	5.17	10.67	6.05	27.62	24.83	4.67	9.91	0	0	0	0
M00176	K00390	cysH	8.33	9.35	2.62	5.31	0	0.93	0.65	1.18	8.33	8.42	1.97	4.13	0	0	0	0
M00176	K00392	sir	0	0	0	0	0	0	0	0	0	0	0	0	0	0	0	0
M00176	K00860	cysC	23.34	25.49	6.27	10.99	9.21	5.03	1.7	6.4	8.45	12.54	1.52	2.54	1.89	1.36	0.32	1.43
M00176	K00955	cysNC	63.13	59.54	46.19	64.77	0	0	0	0	62.39	56.34	40.36	58.31	0	0	0	0
M00176	K00956	cysN	8.95	7.51	5.92	8.14	0.67	0.62	1.63	1.35	0	0	0	0	7.66	5.99	3.35	6.79
M00176	K00957	cysD	76.18	66.52	20.04	35.79	0.57	3.17	3.67	2.87	67.33	58.44	9.29	22.75	7.27	3.85	1.87	9.54
M00176	K00958	sat_met3	1318.08	916.07	2210.08	1674.01	1202.9	834.5	2049.77	1554.55	0	0	0	0	84.68	71.39	15.86	45.8
M00176	K13811	PAPSS	0	0	0	0	0	0	0	0	0	0	0	0	0	0	0	0
M00596	K00394	aprA	3823.41	3100.85	3931.05	4077.79	3677.3	3021.91	3873.25	3942.47	5.29	2.57	1	3.2	0	0	0	0
M00596	K00395	aprB	603.59	472.89	681.03	571.34	603.59	472.89	681.03	571.34	0	0	0	0	0	0	0	0
M00596	K00958	sat_met3	1318.08	916.07	2210.08	1674.01	1202.9	834.5	2049.77	1554.55	0	0	0	0	84.68	71.39	15.86	45.8
M00596	K11180	dsrA	1264.7	955.48	1305.11	872.46	1264.7	955.48	1305.11	872.46	0	0	0	0	0	0	0	0
M00596	K11181	dsrB	2671.67	2547.62	2505.3	1972.32	2671.67	2547.62	2505.3	1972.32	0	0	0	0	0	0	0	0
M00595	K17222	soxA	411.98	334.12	237.24	366.2	188.55	147.39	201.16	285.7	1.61	0	1.44	0.16	219.23	185.27	30.83	76.57
M00595	K17223	soxX	1190.62	1457.05	1134.3	1201.69	584.87	512.45	695.95	613.95	512.95	862.07	411.34	542.58	92.52	82.53	25.87	44.9
M00595	K17224	soxB	434.72	474.73	317.19	392.33	101.12	104.21	207.04	203.81	19.32	30.5	35.41	43.37	309.01	337.04	72.31	143.09
M00595	K17225	soxC	1857.5	1821.5	422.36	739.64	1.36	0	0	0.62	9.75	9.34	4.7	6.93	1846.39	1812.16	417.66	732.09
M00595	K17226	soxY	1297.6	1102.74	945.91	1171.3	295.91	288.61	657.07	710.4	27.42	34.47	15.87	19.22	972.96	778.9	271.91	440.73
M00595	K17227	soxZ	638.95	484.55	572.12	656.91	188.74	162.94	468.03	460.86	6.45	4.54	3.58	5.14	443.76	317.07	100.51	190.91
M00595	K22622	soxD	0	0	0	0	0	0	0	0	0	0	0	0	0	0	0	0
M00144	K00330	nuoA	264.31	265.25	211.99	323.47	85.03	79.59	155	170.27	0	0.63	1.46	0.4	178.96	181.32	53.91	152.21
M00144	K00331	nuoB	442.2	531.29	844.97	671.76	224.5	203.64	778.69	558.52	0	0	0	0	215.05	320.1	64.12	110.19
M00144	K00332	nuoC	422.56	344.71	559.29	584.32	137	108.45	474.98	349.8	0	0	0	0	282.42	227.64	82.16	231.8
M00144	K00333	nuoD	871.7	794.78	826.97	1046.86	274.06	226.02	672.71	692.61	5.18	0.88	0.92	0.83	592.46	566.68	151.89	349.63
M00144	K00334	nuoE	99.83	77.34	202.12	189.25	90.1	61.08	187.64	178.12	0	1.32	0	0.94	2.05	2.72	0.63	1.2
M00144	K00335	nuoF	151.4	143.62	405.88	367.49	145.74	140.06	402.97	360.64	4.26	2.05	0	0	0	0	2	0
M00144	K00336	nuoG	1269.15	1319.94	631.08	1222.44	173.81	180.84	338.1	411.2	0	0	0	0	1094.36	1136.75	291.97	799.36
M00144	K00337	nuoH	425.08	401.82	263.84	455.93	73.72	71.78	173.02	221.07	0	0	0	0	347.98	320.6	89.25	229.27
M00144	K00338	nuoI	274.94	227.97	301.83	357.89	67.15	65.33	247.65	214.43	0	0	0	0	203.68	156.77	47.19	137.99
M00144	K00339	nuoJ	190.49	156.09	252.19	232.96	43.55	31.35	215.47	145.46	0.79	1.94	0	0	143.38	118.99	34.98	83.22
M00144	K00340	nuoK	98.33	71.18	242.45	191.53	43.07	29.67	224.85	141.95	0	0	0	0	54.03	38.81	13.39	49.14
M00144	K00341	nuoL	791.83	907.42	950.19	1089.42	179.43	141.3	755.4	592.82	0	0	0	0	609.52	758.6	175.53	482.71
M00144	K00342	nuoM	626.97	665.12	432.37	576.45	105.47	99.1	278.96	252.58	5.33	2.86	24.39	12.65	514.72	556.39	125.7	305.6
M00144	K00343	nuoN	674.29	648.93	517.97	677.02	108.14	81.44	361.09	317.57	0	0	0	0	565.2	560.65	153.38	354.49
M00144	K13378	nuoCD	1.46	4.04	1.33	4.55	0	0	0	0	0.8	1.16	0.67	1.09	0.33	0	0.33	0.89
M00144	K13380	nuoBCD	0	0	0	0	0	0	0	0	0	0	0	0	0	0	0	0
M00144	K15863	nuoLM	0	0	0	0	0	0	0	0	0	0	0	0	0	0	0	0
M00149	K00239	sdhA_frdA	909.96	860.4	723.71	630.86	34.11	42.5	60.15	63.34	285.92	217.47	431.19	219.27	542.18	565.05	169.69	315.65
M00149	K00240	sdhB_frdB	235.91	249.67	97.59	181.75	12.43	10.53	21.59	26.92	36.31	47.47	21.94	38.1	176.89	179.2	37.2	108.01
M00149	K00241	sdhC_frdC	366.73	368.94	121.59	232.95	6.25	6.53	12.65	12.58	16.19	12.74	7.57	11.58	339.68	345.94	92.32	203.3
M00149	K00242	sdhD_frdD	25.43	19.14	26.58	30.91	4.48	5.12	15.49	14.39	20.95	14.02	11.09	16.52	0	0	0	0
M00149	K18859	sdhD_frdD	0	0	0	0	0	0	0	0	0	0	0	0	0	0	0	0
M00149	K18860	sdhD_frdD	0	0	0	0	0	0	0	0	0	0	0	0	0	0	0	0
M00150	K00244	frdA	6.11	2.92	5.42	3.34	0	0	0	0	0	0	0	0	4.6	2.25	4.16	2.77
M00150	K00245	frdB	12.33	10.95	3.4	4.55	0	0	0	0	0	0	0	0	9.48	9.33	3.07	3.98
M00150	K00246	frdC	0.89	1.93	0	0	0	0	0	0	0	0	0	0	0.89	1.93	0	0
M00150	K00247	frdD	0	0	0	0	0	0	0	0	0	0	0	0	0	0	0	0
M00151	K00410	fbcH	0	0	0	0	0	0	0	0	0	0	0	0	0	0	0	0
M00151	K00411	UQCRFS1_RIP1_petA	717.97	642.38	523.38	610.76	187.39	172.95	323.98	232.21	163.13	180.68	115.04	137.41	367.45	288.75	80.78	239.61
M00151	K00412	CYTB_petB	1121.14	1165.1	494.52	607.65	243.69	220.28	251.97	189.52	222.56	270.42	98.84	150.04	651.94	670.66	139.98	267.53
M00151	K00413	CYC1_CYT1_petC	1237.18	1315.78	565.81	711.89	149.96	102.68	274.73	187.42	132.22	124.13	87.25	99.57	953.74	1087.32	201.74	422.87
M00151	K03886	MQCRA_qcrA_bfcA_petC	0	0	0	0	0	0	0	0	0	0	0	0	0	0	0	0
M00151	K03887	MQCRB_qcrB_bfcB_petB	0	0	0	0	0	0	0	0	0	0	0	0	0	0	0	0
M00151	K03888	MQCRC_qcrC_bfcC_petD	0	0	0	0	0	0	0	0	0	0	0	0	0	0	0	0
M00151	K03889	qcrC	1.43	3.25	1.85	0.19	1.43	3.25	1.85	0.19	0	0	0	0	0	0	0	0
M00151	K03890	qcrA	0	0	0	0	0	0	0	0	0	0	0	0	0	0	0	0
M00151	K03891	qcrB	0	0	0	0	0	0	0	0	0	0	0	0	0	0	0	0
M00155	K02274	coxA_ctaD	1234.83	1166.16	621.86	939.85	106.27	98.01	275.62	239.76	240.43	301.66	110.9	167.47	854.87	722.44	193.3	498.48
M00155	K02275	coxB_ctaC	57523.3	25898.9	38954.6	27361.9	53.69	40.53	138.89	159.64	157.34	218.61	65.56	130.57	184.34	190.2	64.59	153.76
M00155	K02276	coxC_ctaE	672.3	525.45	223.11	336.69	4.22	5.3	8.06	8.44	207.22	150.41	82.78	98.78	433.35	356.59	104.25	211.02
M00155	K02277	coxD_ctaF	0	0	0	0	0	0	0	0	0	0	0	0	0	0	0	0
M00155	K15408	coxAC	0	0	0	0	0	0	0	0	0	0	0	0	0	0	0	0
M00153	K00424	cydX	0	0	0	0	0	0	0	0	0	0	0	0	0	0	0	0
M00153	K00425	cydA	203.86	202.39	311.7	363.62	30.06	20.26	242.07	136.74	12.84	16.92	6.01	8.12	159.75	164.04	61.59	218.39
M00153	K00426	cydB	185	126.41	760.76	506.42	101.54	48.65	737.4	437.36	7.87	8.52	2.77	4.95	66.6	47.37	17.3	60.69
M00153	K22501	appX	0	0	0	0	0	0	0	0	0	0	0	0	0	0	0	0
M00417	K02297	cyoA	0	0	0	0	0	0	0	0	0	0	0	0	0	0	0	0
M00417	K02298	cyoB	0	0	0	0	0	0	0	0	0	0	0	0	0	0	0	0
M00417	K02299	cyoC	0	0	0	0	0	0	0	0	0	0	0	0	0	0	0	0
M00417	K02300	cyoD	0	0	0	0	0	0	0	0	0	0	0	0	0	0	0	0
M00416	K02826	qoxA	0	0	0	0	0	0	0	0	0	0	0	0	0	0	0	0
M00416	K02827	qoxB	0	0	0	0	0	0	0	0	0	0	0	0	0	0	0	0
M00416	K02828	qoxC	0	0	0	0	0	0	0	0	0	0	0	0	0	0	0	0
M00416	K02829	qoxD	0	0	0	0	0	0	0	0	0	0	0	0	0	0	0	0
M00156	K00404	ccoN	1196.83	1176.55	823.74	826	427.62	391.62	599.5	486.65	0	0	0	0	736.55	706.17	221.34	326.64
M00156	K00405	ccoO	577.64	469.98	361.59	460.12	277.3	203.82	289.07	313.78	0	0	0	0	300.34	264.1	72.04	144.6
M00156	K00406	ccoP	549.55	433.64	352.47	426.42	187.92	132.36	232.16	244.21	1	1.3	0.3	0.28	355.86	294.59	112.67	177.14
M00156	K00407	ccoQ	30.79	27.37	11.63	8.49	0	0	0	0	0	0	0	0	30.79	27.37	11.63	8.49
M00156	K15862	ccoNO	29.78	31.22	42.82	19.61	0.74	0.81	1.86	0.24	0	0	0	0	0.74	1.06	0	0
M00157	K02108	ATPF0A_atpB	389.3	346.54	356.35	371.31	142.08	121.83	264.82	250.33	51.45	49.65	25.99	25.57	179.56	157.04	37.92	82.02
M00157	K02109	ATPF0B_atpF	1347.96	1358.66	770.08	1166.42	446.65	480.63	535.8	657.96	431.53	463.54	108.51	257.34	455.68	396.3	97.25	232.73
M00157	K02110	ATPF0C_atpE	1619.5	1899.6	520.68	914.27	94.47	107.91	87.17	144.04	238.46	263.03	52.76	92.49	1223.89	1482.85	316.63	629.4
M00157	K02111	ATPF1A_atpA	6144.22	6125.18	5804.71	5422.92	1168.91	919.6	2060.73	1907.11	1157.51	1525.22	283.53	621.87	3361.6	2777.58	2403.48	2377.29
M00157	K02112	ATPF1B_atpD	4624.63	4547.54	2716.87	4043.18	1213.69	1102.55	1769.15	2132.53	799.14	938.67	246.11	426.41	2441.73	2431.65	513.43	1349.41
M00157	K02113	ATPF1D_atpH	716.21	604.54	455	592.05	243.82	238.59	363.13	375.61	204.21	195.72	47.17	98.17	265.32	165.47	37.69	110.3
M00157	K02114	ATPF1E_atpC	896.94	873.98	645.85	809.6	283.93	217.5	477.79	483.86	186.81	231.93	67.16	129.59	418.94	412.92	89.6	184.45
M00157	K02115	ATPF1G_atpG	1577.04	1402.26	820.73	1229.03	461.62	347.83	556.9	747.31	281.87	274.99	74.2	138	811.08	760.91	162.68	325.23
M00159	K02107	ATPVG_ahaH_atpH	0	0	0	0	0	0	0	0	0	0	0	0	0	0	0	0
M00159	K02117	ATPVA_ntpA_atpA	9.57	13.23	6.59	8.71	0	0	0	0	0	0	0	0	0	0	0	0
M00159	K02118	ATPVB_ntpB_atpB	3.43	7.63	3.85	5.97	0	0	0	0	0	0	0	0	0	0	0	0
M00159	K02119	ATPVC_ntpC_atpC	0	0	0	0	0	0	0	0	0	0	0	0	0	0	0	0
M00159	K02120	ATPVD_ntpD_atpD	0.02	1.5	0	0.72	0	0	0	0	0	0	0	0	0	0	0	0
M00159	K02121	ATPVE_ntpE_atpE	0	0	0	0	0	0	0	0	0	0	0	0	0	0	0	0
M00159	K02122	ATPVF_ntpF_atpF	0.04	2.14	0	0.39	0	0	0	0	0	0	0	0	0	0	0	0
M00159	K02123	ATPVI_ntpI_atpI	0.52	2.29	1.05	2.39	0	0	0	0	0	0	0	0	0	0	0	0
M00159	K02124	ATPVK_ntpK_atpK	1.78	9.5	2.28	2.74	0	0	0	0	0	0	0	0	0	0	0	0
N/A	K00122	FDH	52.26	65.22	35.46	56.93	1.41	5.22	4.04	4.05	50.85	60	31.42	52.88	0	0	0	0
N/A	K10713	fae	3553.9	4993.71	1071.14	1278.84	51.63	30.14	33.84	26	3502.27	4963.57	1037.3	1252.84	0	0	0	0
N/A	K10714	mtdB	79.38	111.95	42.77	47.26	1.23	3.99	2.92	0.7	78.15	107.96	39.85	46.56	0	0	0	0
M00567	K01499	mch	43.95	48.87	18.26	28.08	2.69	5.61	2.7	2.93	41.26	43.26	15.56	25.15	0	0	0	0
N/A	K17229	fccB	1792.2	1441.21	5234.16	4870.75	1788.62	1433.69	5230.28	4867.59	3.58	7.52	3.88	3.16	0	0	0	0
N/A	K17230	fccA	0	0	0	0	0	0	0	0	0	0	0	0	0	0	0	0
N/A	K17218	sqr	3660.21	3666.34	2316.64	2987.22	363.31	252.82	1316	1059.77	574.41	597.27	264.22	334.26	2667.26	2781.45	705.87	1557.1
N/A: Not Applicable
